# Supplementary material for: Semi-continuous adsorption-biocatalysis systems using waste-derived biochar functionalized with laccase for diclofenac removal from wastewater
Source: Front Chem. 2026 May 25;14:1814099. doi: 10.3389/fchem.2026.1814099 (PMC13243280; doi:10.3389/fchem.2026.1814099)
Supplement: Supplementary file 2 [file Supplementaryfile2.zip]

Archive with 5 entries (4 files):
- Figuras SM/
- Figuras SM/Figure S1.jpg
- Figuras SM/Figure S2.png
- Figuras SM/Figure S3.jpg
- Figuras SM/Figure S4.png
